# Supplementary material for: Assessment of Retinal and Choroidal Measurements in Chinese School-Age Children with Cirrus-HD Optical Coherence Tomography
Source: PLoS One. 2016 Jul 8;11(7):e0158948. doi: 10.1371/journal.pone.0158948 (PMC4938617; doi:10.1371/journal.pone.0158948)
Supplement: S1 File — The raw data of all parameters for the individual subjects. (XLS) [file pone.0158948.s001.xls]

## Sheet: emmetropia
No.	age	gender	NCT	SE	ChT	M	T2	T1	N1	N2	I2	I1	S1	S2	RT	M	T2	T1	N1	N2	I2	I1	S1	S2	RV	total macular thickness		Choroid+Retina
1	9	1	19	1		282	193	254	254	166	244	270	252	260		114	260	301	305	299	259	305	312	281	9.7	272		396
2	9	1	18	1		299	256	273	267	371	278	320	267	259		228	222	316	338	333	296	336	315	286	8.7	243		527
3	12	1	17	0.5		277	274	284	205	141	276	237	285	300		253	263	309	327	296	277	322	318	278	10.1	283		530
4	13	1	19	0.5		169	219	201	193	154	252	199	170	219		261	262	300	322	298	264	310	314	278	10	281		430
5	11	1	14	0.5		323	282	319	305	252	322	342	319	274		267	238	298	316	282	249	304	304	254	9.3	261		590
6	13	1	16	0.5		308	305	297	267	230	311	304	295	259		249	270	318	325	299	264	314	327	272	9.9	278		557
7	11	1	17	0.5		312	298	286	245	201	210	266	263	278		235	250	296	316	295	248	286	313	274	9.5	267		547
8	12	1	21	0.5		192	190	194	180	178	202	201	188	185		318	269	322	325	293	267	259	317	260	9.8	275		510
9	11	1	17	0.5		326	334	341	273	230	314	327	341	311		258	235	292	316	282	242	298	309	265	9.3	261		584
10	13	1	19	0.5		342	285	292	334	326	345	342	289	260		247	275	316	327	298	276	322	319	280	10.1	284		589
11	14	1	13	0.25		300	240	253	266	187	292	291	245	298		240	265	311	320	292	268	318	318	273	9.8	274		540
12	14	1	15	0.25		391	401	385	338	248	329	313	347	302		226	266	294	309	306	283	322	336	307	10.4	290		617
13	12	1	13	0.25		275	358	293	210	156	277	261	280	266		255	268	309	325	294	276	315	318	280	10	280		530
14	14	1	14	0.25		316	298	305	267	241	278	283	285	291		238	270	316	323	294	263	320	323	275	10.2	285		554
15	11	1	20	0		254	319	316	227	215	296	317	279	239		240	269	304	315	294	265	312	313	283	9.9	278		494
16	15	1	16	0		264	298	291	298	252	256	277	268	188		219	275	318	333	296	261	320	330	284	9.9	276		483
17	13	1	13	0		266	199	248	252	202	300	300	298	282		251	255	306	320	291	259	313	317	262	9.8	273		517
18	13	1	15	0		307	274	281	270	237	284	280	270	246		241	276	316	320	298	266	316	321	290	10.1	282		548
19	8	1	18	0		224	208	208	215	230	178	210	202	195		204	276	272	289	296	289	259	248	272	9.9	276		428
20	11	1	17	0		305	338	324	260	201	309	317	290	282		241	268	304	314	292	260	307	317	286	9.9	278		546
21	15	1	18	0		284	277	314	307	222	263	280	304	261		222	277	321	332	291	258	329	339	289	10	280		506
22	10	1	17	0		205	222	222	153	115	148	149	176	188		264	278	330	344	313	284	330	342	299	10.6	295		469
23	13	1	13	0		295	263	292	266	234	298	276	304	268		251	255	307	323	293	254	314	320	265	9.8	274		546
24	14	1	15	0		327	265	265	305	208	299	325	293	290		242	282	327	336	303	279	333	337	296	10.3	290		569
25	8	1	17	0		278	278	273	279	314	274	270	252	260		207	279	283	301	314	274	242	238	287	10	280		485
26	12	1	14	0		356	333	356	326	274	320	339	307	300		258	264	319	336	311	270	328	336	291	10.3	287		614
27	10	1	15	-0.25		222	166	170	193	166	214	216	173	212		238	274	306	323	319	273	309	317	301	10.3	288		460
28	12	1	16	-0.25		252	272	253	217	166	223	237	217	194		223	276	316	322	308	288	328	333	291	10.3	289		475
29	13	1	17	-0.25		219	266	224	173	127	212	209	185	198		254	243	289	314	291	261	301	308	267	9.5	265		473
30	12	1	13	-0.25		204	243	212	180	141	176	210	185	178		268	275	335	344	317	278	341	342	294	10.6	296		472
31	10	1	17	-0.25		218	279	212	202	173	260	230	193	232		242	280	310	320	312	273	309	322	302	10.3	287		460
32	12	1	16	-0.25		265	246	259	274	244	234	219	227	210		239	301	341	358	320	304	353	347	304	11	307		504
33	12	1	18	-0.25		259	326	298	193	170	334	297	224	187		226	277	315	325	307	289	326	326	293	10.3	288		485
34	14	1	14	-0.25		345	285	305	346	320	320	311	273	263		257	278	324	339	317	297	335	336	292	10.6	298		602
35	14	1	15	-0.375		250	213	244	201	127	278	286	248	230		236	277	322	327	297	264	329	331	293	10.1	283		486
36	13	2	19	-0.375		230	206	213	212	190	245	263	227	253		257	272	308	334	306	268	314	324	287	10.1	284		487
37	10	2	14	-0.5		205	226	230	156	142	199	178	183	212		249	285	322	338	326	276	313	391	345	10.3	290		454
38	11	2	17	-0.5		309	273	241	267	217	295	270	261	256		269	273	324	342	309	273	332	340	301	10.5	294		578
39	12	2	18	-0.5		292	276	268	288	205	224	245	281	224		240	286	333	351	324	288	342	330	340	11	308		532
40	11	2	17	-0.5		263	338	326	166	120	245	232	272	258		193	277	312	329	327	280	322	336	303	10.5	293		456
41	11	2	18	-0.5		242	232	234	230	223	266	255	252	267		277	276	329	347	310	271	337	340	298	10.5	293		519
42	13	2	14	-0.5		206	252	246	141	112	198	190	193	223		256	242	289	315	291	258	297	307	267	9.6	268		462
43	11	2	19	-0.5		273	265	253	185	148	246	223	254	253		225	269	303	321	317	273	316	324	293	10.3	288		498
44	11	2	16	-0.25		260	218	250	198	197	226	256	239	218		248	277	329	335	300	281	330	336	287	10.2	286		508
45	10	2	20	-0.375		206	175	199	158	163	215	219	196	226		240	278	318	324	304	278	325	299	288	10	280		446
46	13	2	20	0		264	234	216	249	183	278	267	260	290		259	273	330	338	307	267	325	339	310	10.5	298		523
47	13	2	17	0.25		267	269	248	222	197	242	263	242	258		249	265	325	341	314	275	336	321	298	10.4	294		516
48	9	2	16	0.5		271	234	260	277	230	263	266	193	217		234	280	322	318	295	271	325	321	284	10.1	283		505
49	12	2	15	0.5		270	253	261	272	239	260	248	263	283		267	264	322	328	291	265	325	330	283	10	280		537
50	11	2	13	0.5		316	262	298	281	217	333	300	267	273		228	254	297	312	298	264	310	312	279	9.9	277		544
51	11	2	12	0.5		254	129	188	230	223	237	212	266	274		248	279	328	343	320	277	331	339	283	10.4	292		502
52	12	2	15	0.25		201	205	201	163	134	208	205	200	186		261	260	306	316	287	259	311	316	273	9.7	273		462
53	11	2	12	0.25		366	326	358	356	317	391	382	304	256		224	268	305	311	296	269	318	311	280	10	281		590
54	11	2	14	0.25		279	241	266	230	201	272	248	267	261		244	279	326	338	320	288	333	336	299	10.6	296		523
55	11	2	18	0.25		255	199	194	241	200	292	295	277	278		221	262	291	306	298	272	288	297	289	9.9	278		476
56	11	2	12	0		252	278	285	215	180	285	274	245	234		249	239	290	309	275	254	301	298	255	9.4	262		501
57	14	2	13	0		252	292	291	215	195	285	267	274	316		267	280	307	324	297	255	316	320	275	10.1	283		519
58	11	2	13	0		263	237	234	265	253	205	256	215	239		241	298	311	335	337	302	328	336	315	10.9	306		504
59	11	2	17	0		325	379	385	263	171	319	285	267	245		239	271	317	330	311	290	323	326	292	10.4	292		564
60	8	2	13	0		232	180	207	248	245	239	217	193	178		239	280	321	314	278	307	317	323	294	10.4	291		471
61	12	2	19	0		276	234	232	279	234	223	252	193	193		265	284	322	326	321	286	340	322	315	10.7	300		541
62	10	2	19	0		291	254	284	245	216	276	246	277	266		236	246	297	321	280	256	312	313	263	9.3	260		527
63	11	2	13	0		282	292	276	222	193	268	256	241	263		252	246	291	311	276	263	303	302	260	9.5	265		534
64	14	2	14	0		260	284	263	245	186	277	278	278	273		248	259	307	321	293	256	312	317	276	9.9	276		508
65	11	2	16	0		280	257	289	234	178	230	248	215	213		237	280	323	332	310	287	327	333	300	10.6	296		517
66	15	2	24	0		250	141	219	234	215	219	202	170	210		206	264	305	319	301	279	316	315	283	10.1	294		456
67	11	2	21	0		263	214	246	230	210	259	245	227	215		262	281	312	326	313	290	328	326	294	9.7	274		525
68	11	2	19	0		295	220	265	241	209	367	347	273	278		246	252	293	305	281	257	295	298	261	9.5	265		541
69	8	2	13	0		289	207	246	314	243	256	256	253	254		243	297	320	310	263	265	322	319	285	9.9	278		532
70	12	2	15	0		294	260	279	314	231	208	252	312	326		238	280	330	360	345	318	344	359	317	11	308		532
71	12	2	16	0		268	252	239	226	199	248	230	241	259		264	279	314	336	285	284	329	334	308	10.5	293		532
		1:male
		2:female

## Sheet: mild myopia
No.	age	gender	NCT	SE	ChT	M	T2	T1	N1	N2	I2	I1	S1	S2	RT	M	T2	T1	N1	N2	I2	I1	S1	S2	RV	total macular thickness		Choroid+Retina
72	12	1	16	-0.75		257	239	262	254	178	220	237	223	217		242	253	304	311	277	248	304	310	263	9.6	265		499
73	11	1	12	-1		206	259	217	152	127	252	234	201	212		263	248	300	322	290	249	300	313	275	9.8	273		469
74	14	1	19	-1		229	279	274	198	158	261	239	208	201		257	262	302	318	297	266	314	319	269	9.9	278		486
75	14	1	16	-1		277	246	268	213	187	244	241	239	253		255	285	341	367	353	296	353	363	327	11.3	316		532
76	12	1	16	-1		254	187	195	248	200	188	220	194	176		244	259	307	316	280	246	312	314	268	9.5	267		498
77	10	1	21	-1.25		338	272	278	266	206	312	335	356	302		231	279	325	341	323	283	333	339	305	10.4	292		569
78	8	1	15	-1.25		334	265	300	285	181	313	302	298	276		222	266	296	314	304	269	307	301	296	10	281		556
79	14	1	18	-1.25		267	240	245	215	169	237	263	217	246		250	282	333	362	343	301	343	354	306	11.1	310		517
80	12	1	19	-1.375		287	245	258	245	226	226	246	227	226		230	268	292	306	295	270	305	306	277	9.9	278		517
81	12	1	18	-1.5		290	272	291	246	212	266	267	252	252		231	264	295	305	298	270	314	309	282	9.8	276		521
82	13	1	14	-1.5		208	272	248	190	187	212	224	209	213		251	260	308	329	317	265	316	331	284	10.2	287		459
83	10	1	21	-1.5		280	231	226	241	208	293	283	216	232		236	289	331	341	317	281	338	342	296	10.6	296		516
84	11	1	18	-1.5		285	267	259	227	178	234	255	254	239		235	273	319	323	304	269	318	328	290	10.1	284		520
85	11	1	14	-1.5		236	180	219	226	141	226	215	179	140		276	256	312	345	313	258	326	330	280	10	281		512
86	10	1	18	-1.5		246	206	206	198	158	183	227	259	241		241	272	323	333	305	275	324	333	298	10.3	290		487
87	8	1	14	-1.5		294	285	259	284	232	315	305	267	252		211	275	307	311	309	268	289	267	299	10.1	284		505
88	11	1	16	-1.75		250	228	260	193	188	228	252	246	208		238	278	319	325	303	271	320	326	288	10.2	286		488
89	10	1	20	-1.75		183	172	188	148	152	205	209	186	216		232	282	308	325	306	270	320	289	283	10	280		415
90	13	1	20	-1.75		274	245	226	259	193	279	277	266	290		249	283	329	335	309	261	329	340	312	10.5	293		523
91	13	1	17	-1.75		268	272	259	212	195	232	263	232	248		259	269	321	340	324	273	326	331	291	10.4	292		527
92	10	1	15	-1.875		226	300	305	171	137	252	252	219	239		229	244	280	293	273	241	285	292	255	9.1	256		455
93	13	1	16	-2		241	166	217	166	157	146	188	230	214		246	260	305	327	307	259	312	325	277	9.9	278		487
94	9	1	16	-2		275	274	268	274	251	273	289	252	256		233	251	298	307	286	257	299	308	276	9.6	269		508
95	10	1	16	-2.125		267	280	311	148	111	282	272	230	232		237	245	287	300	281	242	295	302	262	9.3	260		504
96	9	1	15	-2.25		310	331	302	279	262	298	304	244	266		233	252	297	312	292	254	306	305	269	9.7	273		543
97	10	1	19	-2.25		204	192	194	170	126	199	234	193	220		231	268	309	318	302	274	314	319	287	10.1	283		435
98	11	1	17	-2.25		323	325	279	279	237	298	334	342	321		221	274	310	316	310	282	312	325	289	10.3	289		544
99	12	1	15	-2.5		310	282	304	316	293	313	309	305	309		223	251	285	296	280	253	294	297	266	9.5	265		533
100	13	1	14	-2.5		239	241	208	186	127	216	186	248	274		242	258	303	315	306	257	313	317	275	9.9	277		481
101	14	1	16	-2.5		201	284	272	137	113	214	202	205	183		218	273	310	319	307	257	312	327	286	10.1	282		419
102	12	1	18	-2.5		260	237	239	230	185	252	273	248	246		258	261	311	337	307	288	292	318	268	10	280		518
103	14	1	14	-2.75		191	315	238	119	115	166	212	209	171		228	271	311	317	305	258	311	323	281	9.9	276		419
104	12	2	14	-2.75		308	305	309	298	245	239	252	263	256		262	265	317	339	304	262	320	331	283	10	279		570
105	11	2	18	-2.75		294	252	263	276	186	266	246	244	200		257	286	330	337	322	312	340	340	303	10.9	304		551
106	11	2	19	-2.875		292	324	360	246	179	291	289	245	252		227	267	304	316	315	281	313	316	299	10.4	292		519
107	13	2	17	-3		224	227	237	186	166	210	201	232	258		245	263	302	309	301	267	315	316	275	9.9	277		469
108	12	2	15	-3		296	305	319	285	276	276	266	248	237		227	254	298	295	275	251	299	299	266	9.4	264		523
109	13	2	19	-2		332	285	292	332	323	340	332	289	270		257	278	316	324	298	276	312	329	289	10.1	284		589
110	14	2	13	-1.5		304	247	256	276	197	295	294	255	298		247	268	313	326	292	268	318	328	279	9.8	274		551
111	14	2	15	-2.5		390	401	388	330	240	327	315	337	312		236	263	297	319	306	283	332	333	317	10.4	295		626
112	12	2	13	-1.25		274	355	295	215	176	277	271	282	260		265	265	304	315	292	276	325	328	290	10	290		539
113	14	2	14	-1		326	290	315	265	244	277	293	289	295		248	280	306	323	294	263	326	321	285	10.2	285		574
114	11	2	20	-1.75		255	318	317	237	225	298	307	289	249		240	269	314	325	298	265	319	323	289	9.9	288		495
115	12	2	16	-0.75		281	332	316	274	209	265	261	295	309		245	270	309	325	313	278	312	326	303	9.7	272		526
116	12	2	15	-0.75		222	278	254	153	139	212	223	239	260		229	275	326	344	337	296	342	346	303	10.8	302		451
117	12	2	18	-0.75		223	146	220	173	148	160	186	158	178		247	262	309	312	297	273	320	310	277	10.1	281		470
118	11	2	18	-0.75		212	190	212	81	40	146	155	171	149		205	247	278	293	282	244	288	291	270	9.4	262		417
119	10	2	21	-0.75		234	298	260	164	155	239	247	270	261		241	263	297	316	302	275	310	317	288	10.1	284		475
120	11	2	16	-0.75		272	265	241	256	232	280	284	227	199		243	254	298	312	297	263	305	306	262	9.7	272		515
121	9	2	18	-1		325	286	292	266	270	259	319	252	267		249	280	298	315	300	270	280	308	289	10.1	282		574
122	11	2	19	-1		201	225	193	144	139	227	202	215	206		211	261	283	294	303	267	294	298	281	9.8	279		412
123	11	2	15	-1		235	259	283	156	146	239	241	232	295		236	269	311	327	315	253	318	332	303	10.3	288		471
124	10	2	15	-1		290	259	286	290	305	234	224	267	292		252	267	310	317	297	259	317	313	281	10	279		542
125	10	2	14	-1		315	244	297	319	320	304	311	290	298		217	245	277	285	270	241	281	282	253	9.1	253		532
126	11	2	17	-1		249	245	225	232	237	223	234	201	215		222	259	298	314	294	279	304	302	289	8.3	233		471
127	9	2	18	-1		224	272	255	149	148	230	230	259	252		244	265	312	318	296	270	314	320	281	10	280		468
128	10	2	17	-1		334	245	260	305	311	313	290	277	321		251	259	302	317	300	272	311	309	267	9.8	275		585
129	11	2	19	-1		363	282	327	361	258	248	347	300	333		242	257	306	327	302	262	309	324	287	10	281		605
130	11	2	17	-1.125		253	286	276	187	166	239	252	254	248		236	271	307	331	317	273	323	329	293	10.3	289		489
131	11	2	17	-1.25		272	253	283	230	209	286	285	208	193		232	266	309	323	301	275	321	314	283	10.1	282		504
132	9	2	19	-1.25		224	258	217	183	194	241	202	263	241		240	256	307	315	295	259	301	316	273	9.8	275		464
133	11	2	17	-1.25		176	224	208	126	122	164	156	194	232		210	270	280	292	303	266	290	298	280	10	279		386
134	11	2	15	-1.25		286	299	265	223	239	274	288	274	241		239	273	313	334	307	277	324	327	292	10.3	288		525
135	11	2	17	-1.5		239	193	244	219	220	209	219	267	284		238	269	313	332	312	276	324	326	289	10.3	288		477
136	11	2	18	-1.5		299	253	244	263	183	292	280	309	246		229	265	312	321	306	285	308	297	306	10	280		528

## Sheet: moderate myopia
No.	age	gender	NCT	SE	ChT	M	T2	T1	N1	N2	I2	I1	S1	S2	RT	M	T2	T1	N1	N2	I2	I1	S1	S2	RV	total macular thickness		Choroid+Retina
137	14	1	18	-3.25		252	199	212	232	253	205	216	206	193		233	271	310	319	293	265	316	325	276	10	279		485
138	12	1	16	-3.75		237	216	237	227	193	193	219	201	171		259	246	295	315	285	241	294	310	269	9.5	267		496
139	14	1	18	-3.75		256	241	252	216	166	232	252	245	146		268	274	310	322	305	277	317	322	291	10.4	293		524
140	14	1	17	-4		244	216	278	239	205	205	239	278	216		230	270	310	315	296	284	316	329	283	10.1	283		474
141	12	1	17	-4		218	245	226	156	148	212	205	223	230		260	249	295	312	283	250	298	308	263	9.5	275		478
142	7	1	17	-5		324	319	300	285	230	246	292	276	378		266	276	323	332	305	260	322	339	301	10.4	291		590
143	9	1	17	-5.125		214	206	205	178	129	178	188	226	272		251	226	282	298	266	234	289	294	252	9	251		465
144	9	1	16	-5.5		196	225	219	149	108	205	205	200	194		241	225	275	286	262	227	277	287	248	8.7	253		437
145	11	1	17	3.75		300	335	314	265	211	305	313	297	292		245	269	314	304	299	262	327	318	296	9.9	278		545
146	15	1	18	-5		284	287	310	307	229	256	274	300	258		222	275	325	323	299	272	329	329	279	10	280		506
147	10	1	17	-4.25		205	220	202	155	125	145	140	170	168		260	275	333	341	326	283	326	340	289	10.6	295		465
148	13	1	13	-4		285	263	286	272	230	289	270	302	258		251	265	317	327	306	277	325	318	275	10.4	284		536
149	14	1	15	-5.25		317	275	265	306	217	295	315	286	280		249	292	307	339	324	274	337	330	297	10.3	290		566
150	11	1	12	-5.5		209	262	227	157	137	250	232	211	216		269	258	302	320	318	289	321	313	276	10.3	273		478
151	14	1	16	-3.75		231	275	276	200	168	251	237	218	206		246	260	301	323	299	281	321	317	272	9.9	278		477
152	14	1	16	-4.25		278	252	264	219	197	242	248	237	267		275	284	347	353	353	299	356	368	317	11.3	316		553
153	12	1	16	-3.75		259	197	199	245	207	198	225	195	179		241	254	304	318	294	277	320	329	278	9.9	267		500
154	10	1	19	-3.25		223	212	222	224	208	230	237	223	230		217	293	312	306	260	267	307	310	275	9.8	273		440
155	10	1	18	-3.5		242	199	223	227	217	241	230	237	200		221	256	294	302	302	261	299	303	292	9.9	277		463
156	14	1	13	-4		214	245	212	186	160	263	237	292	302		274	258	313	330	304	269	320	324	279	10.2	285		488
157	12	1	16	-4.25		254	285	244	272	186	246	239	259	252		257	252	300	330	304	273	316	315	308	10.1	283		511
158	13	1	18	-4.5		264	271	278	206	142	188	214	272	283		246	270	306	306	289	262	304	319	270	8.4	236		510
159	12	1	17	-4.5		310	335	324	285	253	291	281	260	286		258	253	303	324	293	258	310	323	305	9.9	278		568
160	14	1	18	-4.5		231	273	270	223	149	237	200	213	199		206	265	301	304	302	276	315	317	291	10	281		437
161	14	1	16	-4.75		221	219	205	239	204	245	237	199	199		276	251	304	333	313	275	318	323	281	10.1	282		497
162	13	1	15	-5		109	169	132	132	116	119	99	222	127		245	250	295	299	277	237	291	304	270	9.3	260		354
163	14	1	17	-6		227	279	272	202	186	193	237	237	209		197	263	290	291	296	273	294	306	277	9.8	275		424
164	9	1	18	-4.25		190	223	180	146	119	183	166	193	205		216	246	282	298	282	243	286	299	271	9.3	261		406
165	10	1	18	-5		403	332	351	319	295	371	392	380	356		233	296	332	334	331	293	333	308	326	11	307		636
166	10	1	21	-5.5		276	259	238	260	238	212	246	252	263		223	244	291	307	278	250	314	303	260	8.6	251		499
167	15	1	17	-3.75		289	179	248	237	173	244	252	232	219		236	253	303	318	297	266	313	323	283	10	280		525
168	11	1	18	-4		284	347	284	270	206	232	281	278	274		243	241	285	301	284	253	292	296	265	9.4	264		527
169	9	1	19	-4.5		181	210	186	154	146	193	193	198	198		215	243	280	298	286	244	298	293	273	9.4	263		396
170	11	1	18	-3.25		238	258	240	198	183	213	190	171	164		218	258	293	302	293	260	289	303	295	10	279		456
171	9	1	17	-3.5		162	190	186	162	93	217	195	169	162		250	244	292	308	278	243	295	316	262	9.2	258		412
172	11	1	13	-5		307	284	266	317	311	260	296	326	276		238	303	304	329	333	304	324	331	319	11	308		545
173	9	2	15	-5.75		181	220	206	119	94	226	166	160	139		250	240	291	296	273	257	290	295	248	8.8	247		431
174	15	2	18	-5.25		250	273	259	215	213	259	232	209	207		210	272	316	317	300	272	320	317	288	10.2	282		460
175	11	2	18	-4		262	226	259	274	232	264	245	241	213		258	279	302	317	316	285	318	284	319	10.5	271		520
176	11	2	19	-3.25		220	227	224	112	47	146	206	173	164		197	249	279	296	287	267	269	292	268	9.1	254		417
177	10	2	21	-4		250	265	268	222	159	234	239	248	274		238	264	298	317	303	267	309	318	295	10.2	285		488
178	8	2	19	-3.75		330	286	320	285	195	253	276	334	345		243	254	295	315	292	253	283	311	280	9.7	282		573
179	11	2	15	-4.25		270	272	251	230	193	253	319	246	230		249	254	303	315	298	263	310	312	277	9.8	284		519
180	15	2	17	-4.5		234	205	273	279	231	234	227	255	226		241	290	306	297	262	262	312	319	277	9.8	275		475
181	12	2	14	-5		276	278	283	253	156	266	276	273	228		252	283	319	328	315	286	320	335	308	10.5	293		528
182	12	2	17	-5.5		261	213	151	223	187	298	285	134	195		240	255	295	311	291	268	306	317	280	9.8	275		501
183	8	2	20	-4.25		322	285	324	261	215	279	292	295	297		249	264	314	332	301	263	315	299	288	10	281		571
184	10	2	15	-3.75		260	234	305	281	252	282	267	285	277		218	241	277	279	265	265	298	291	254	9	253		478
185	11	2	19	-3.5		295	278	274	238	234	288	263	277	252		233	259	298	319	295	272	293	315	280	10	279		528
186	11	2	18	-3.5		222	241	239	201	181	252	219	193	210		250	267	308	319	304	268	313	326	288	10.1	283		472
187	11	2	19	-4		216	259	253	148	136	225	209	232	202		251	266	307	318	304	266	323	323	286	10	290		467
188	10	2	17	-5.5		271	251	244	198	187	244	280	259	252		232	265	301	317	303	280	313	321	284	10	281		503
189	10	2	18	-4		249	253	220	239	173	223	230	215	188		241	269	310	321	299	276	316	319	281	10.1	283		490
190	11	2	16	-3.75		252	173	198	237	253	278	259	248	209		211	311	321	302	260	271	320	318	289	10.1	284		463
191	11	2	16	-4.25		292	241	261	263	237	286	305	281	212		218	275	311	316	313	268	312	313	306	10.3	288		510
192	12	2	18	-5		243	188	215	224	180	208	216	248	226		219	274	296	302	304	286	299	297	294	10	291		462
193	12	2	15	-4.25		256	213	220	210	148	216	244	186	260		221	270	295	300	314	279	321	314	285	10	280		477
